# Supplementary material for: Plant-Derived miR-55 Alleviates Liver Fibrosis by Disrupting the CK2α/SMO Complex and Promoting SMO Ubiquitination
Source: Int J Mol Sci. 2026 Jan 12;27(2):748. doi: 10.3390/ijms27020748 (PMC12840694; doi:10.3390/ijms27020748)
Supplement: Supplementary file 1 [file ijms-27-00748-s001.zip]

Archive with 1 entries (1 files):
- ijms-4046373-supplementary.pdf
